# Supplementary material for: Identification and Genomic Characterization of Escherichia albertii in Migratory Birds from Poyang Lake, China
Source: Pathogens. 2022 Dec 21;12(1):9. doi: 10.3390/pathogens12010009 (PMC9861504; doi:10.3390/pathogens12010009)
Supplement: Supplementary file 1 [file pathogens-12-00009-s001.zip]

Archive with 1 entries (1 files):
- pathogens-2066810-supplementary.xlsx
