# Supplementary material for: Identification and Genomic Characterization of Escherichia albertii in Migratory Birds from Poyang Lake, China
Source: Pathogens. 2022 Dec 21;12(1):9. doi: 10.3390/pathogens12010009 (PMC9861504; doi:10.3390/pathogens12010009)
Supplement: Supplementary file 1 [file pathogens-12-00009-s001.zip › pathogens-2066810-supplementary.xlsx]

## Sheet: Table S1
Table S1 The antimicrobial resistance phenotypes and genes of 47 isolates of migratory birds
Isolates	Antimicrobial resistance phenotypes																	Antimicrobial resistance genes
	Amikacin	Ampicillin	Ampicillin-Sulbactam	Azithromycin	Aztreonam	Cefotaxime	Cefoxitin	Ceftazidime	Chloramphenicol	Ciprofloxacin	Ertapenem	Imipenem	Meropenem	Nalidixic Acid	Nitrofurantoin	Tetracycline	Trimethoprim-Sulfamethoxazole	mdf(A)	sul2	tet(B)_2
																		Macrolide-associated resistance gene	sulfonamide-associated resistance gene	tetracycline-associated resistant gene
104_1_TS_A	S	S	S	S	S	S	S	S	S	S	S	S	S	S	S	S	S	+	-	-
104_2_TS_A	S	S	S	S	S	S	S	S	S	S	S	S	S	S	S	S	S	+	-	-
104_3_TS_A	S	S	S	S	S	S	S	S	S	S	S	S	S	S	S	S	S	+	-	-
105_1_LWG_A	S	S	S	R	S	S	S	S	S	S	S	S	S	S	S	S	S	+	-	-
105_2_LWG_A	S	S	S	S	S	S	S	S	S	S	S	S	S	S	S	S	S	+	-	-
105_3_LWG_A	S	S	S	R	S	S	S	S	S	S	S	S	S	S	S	S	S	+	-	-
105_4_LWG_A	S	S	S	S	S	S	S	S	S	S	S	S	S	S	S	S	S	+	-	-
110_1_TBG_A	S	S	S	S	S	S	S	S	S	S	S	S	S	S	S	S	S	+	-	-
110_2_TBG_A	S	S	S	S	S	S	S	S	S	S	S	S	S	S	S	S	S	+	-	-
112_1_EW_A	S	S	S	S	S	S	S	S	S	S	S	S	S	S	S	S	S	+	-	-
121_1_EW_A	S	S	S	R	S	S	S	S	S	S	S	S	S	S	S	S	S	+	-	-
121_2_EW_A	S	S	S	S	S	S	S	S	S	S	S	S	S	S	S	S	S	+	-	-
133_1_GWG_A	S	S	S	S	S	S	S	S	S	S	S	S	S	S	S	S	S	+	-	-
133_2_GWG_A	S	S	S	S	S	S	S	S	S	S	S	S	S	S	S	S	S	+	-	-
133_3_GWG_A	S	S	S	S	S	S	S	S	S	S	S	S	S	S	S	S	S	+	-	-
147_1_TBG_A	S	S	S	S	S	S	S	S	S	S	S	S	S	S	S	S	S	+	-	-
147_2_TBG_A	S	S	S	S	S	S	S	S	S	S	S	S	S	S	S	S	S	+	-	-
153_1_TBG_A	S	S	S	S	S	S	S	S	S	S	S	S	S	S	S	S	S	+	-	-
153_2_TBG_A	S	S	S	R	S	S	S	S	S	S	S	S	S	S	S	R	S	+	+	+
153_3_TBG_A	S	S	S	S	S	S	S	S	S	S	S	S	S	S	S	S	S	+	-	-
155_1_TBG_A	S	S	S	S	S	S	S	S	S	S	S	S	S	S	S	R	S	+	+	+
155_2_TBG_A	S	S	S	S	S	S	S	S	S	S	S	S	S	S	S	R	S	+	+	+
155_3_TBG_A	S	S	S	S	S	S	S	S	S	S	S	S	S	S	S	R	S	+	+	+
155_4_TBG_A	S	S	S	S	S	S	S	S	S	S	S	S	S	S	S	R	S	+	+	+
205_1_TBG_B	S	S	S	S	S	S	S	S	S	S	S	S	S	S	S	S	S	+	-	-
205_2_TBG_B	S	S	S	R	S	S	S	S	S	S	S	S	S	S	S	S	S	+	-	-
205_3_TBG_B	S	S	S	S	S	S	S	S	S	S	S	S	S	S	S	S	S	+	-	-
208_1_GWG_B	S	S	S	S	S	S	S	S	S	S	S	S	S	S	S	S	S	+	-	-
208_2_GWG_B	S	S	S	S	S	S	S	S	S	S	S	S	S	S	S	R	S	+	+	+
208_3_GWG_B	S	S	S	S	S	S	S	S	S	S	S	S	S	S	S	R	S	+	+	+
208_4_GWG_B	S	S	S	S	S	S	S	S	S	S	S	S	S	S	S	R	S	+	+	-
222_1_EW_B	S	S	S	S	S	S	S	S	S	S	S	S	S	S	S	S	S	+	-	-
222_2_EW_B	S	S	S	S	S	S	S	S	S	S	S	S	S	S	S	S	S	+	-	-
222_3_EW_B	S	S	S	S	S	S	S	S	S	S	S	S	S	S	S	S	S	+	-	-
231_1_NP_B	S	S	S	S	S	S	S	S	S	S	S	S	S	S	S	S	S	+	-	-
233_1_GWG_B	S	S	S	S	S	S	S	S	S	S	S	S	S	S	S	S	S	+	-	-
233_2_GWG_B	S	S	S	S	S	S	S	S	S	S	S	S	S	S	S	S	S	+	-	-
247_1_EW_B	S	S	S	S	S	S	S	S	S	S	S	S	S	S	S	R	S	+	+	+
247_2_EW_B	S	S	S	S	S	S	S	S	S	S	S	S	S	S	S	R	S	+	+	+
247_3_EW_B	S	S	S	S	S	S	S	S	S	S	S	S	S	S	S	R	S	+	+	+
251_1_EW_B	S	S	S	S	S	S	S	S	S	S	S	S	S	S	S	S	S	+	-	-
251_2_EW_B	S	S	S	S	S	S	S	S	S	S	S	S	S	S	S	R	S	+	+	+
251_3_EW_B	S	S	S	S	S	S	S	S	S	S	S	S	S	S	S	S	S	+	-	-
253_1_EW_B	S	S	S	R	S	S	S	S	S	S	S	S	S	S	S	S	S	+	-	-
253_2_EW_B	S	S	S	S	S	S	S	S	S	S	S	S	S	S	S	S	S	+	-	-
253_3_EW_B	S	S	S	S	S	S	S	S	S	S	S	S	S	S	S	S	S	+	-	-
254_1_EW_B	S	S	S	S	S	S	S	S	S	S	S	S	S	S	S	S	S	+	-	-
S: Susceptible; I: intermediate; R: resistant
+: Positive; -: Negative

## Sheet: Table S2
Table S2 The virulence genes of 47 migratory bird-derived isolates
Genes	Function	104_1_TS_A	104_2_TS_A	104_3_TS_A	105_1_LWG_A	105_2_LWG_A	105_3_LWG_A	105_4_LWG_A	110_1_TBG_A	110_2_TBG_A	112_1_EW_A	121_1_EW_A	121_2_EW_A	133_1_GWG_A	133_2_GWG_A	133_3_GWG_A	147_1_TBG_A	147_2_TBG_A	153_1_TBG_A	153_2_TBG_A	153_3_TBG_A	155_1_TBG_A	155_2_TBG_A	155_3_TBG_A	155_4_TBG_A	205_1_TBG_B	205_2_TBG_B	205_3_TBG_B	208_1_GWG_B	208_2_GWG_B	208_3_GWG_B	208_4_GWG_B	222_1_EW_B	222_2_EW_B	222_3_EW_B	231_1_NP_B	233_1_GWG_B	233_2_GWG_B	247_1_EW_B	247_2_EW_B	247_3_EW_B	251_1_EW_B	251_2_EW_B	251_3_EW_B	253_1_EW_B	253_2_EW_B	253_3_EW_B	254_1_EW_B	Total
astA	EAST-1 heat-stable toxin	-	-	-	-	-	-	-	-	-	-	-	-	-	-	-	+	+	-	+	-	+	+	+	+	-	-	-	-	+	+	+	-	-	-	-	-	-	+	+	+	+	+	-	-	-	-	-	15
cba	Colicin B	-	-	-	-	-	+	-	+	+	+	-	+	+	+	+	+	+	+	+		+	+	+	+	-	-	-	+	+	+	+	-	-	+	+	+	+	+	+	+	+	+	+	+	-	+	+	33
cma	Colicin M	-	-	-	-	-	+	-	+	+	+	-	+	+	+	+	+	+	+	+	-	+	+	+	+	-	-	-	+	+	+	+	-	-	+	+	+	+	+	+	+	+	+	+	+	-	+	+	33
cdtB	Cytolethal distending toxin B	+	+	+	+	+	+	+	+	+	+	+	+	+	+	+	+	+	+	+	+	+	+	+	+	+	+	+	+	+	+	+	+	+	+	+	+	+	+	+	+	+	+	+	+	+	+	+	47
chuA	Outer membrane hemin receptor	+	+	+	+	+	+	+	+	+	+	+	+	+	+	+	+	+	+	+	+	+	+	+	+	+	+	+	+	+	+	+	+	+	+	+	+	+	+	+	+	+	+	+	+	+	+	+	47
cif	Type III secreted effector	-	-	-	-	-	-	-	-	-	-	-	-	-	-	-	-	-	-	-	-	-	-	-	-	-	+	+	-	-	-	-	-	-	-	-	-	-	-	-	-	-	-	-	-	-	-	-	2
eae	Intimin	+	+	+	+	+	+	+	+	+	+	+	+	+	+	+	+	+	+	+	+	+	+	+	+	+	+	+	+	+	+	+	+	+	+	+	+	+	+	+	+	+	+	+	+	+	+	+	47
tir	Translocated intimin receptor protein	+	+	+	+	+	+	+	+	+	+	+	+	+	+	+	+	+	+	+	+	+	+	+	+	+	+	+	+	+	+	+	+	+	+	+	+	+	+	+	+	+	+	+	+	+	+	+	47
espA	Type III secretions system	+	+	+	+	+	+	+	+	+	+	+	+	+	+	+	+	+	+	+	+	+	+	+	+	+	+	+	+	+	+	+	+	+	+	+	+	+	+	+	+	+	+	+	+	+	+	+	47
espB	Secreted protein B	+	+	+	+	+	+	+	+	+	+	+	+	+	+	+	+	+	+	+	+	+	+	+	+	+	-	-	+	+	+	+	+	+	+	+	+	+	+	+	+	+	+	+	+	+	+	+	45
espF	Type III secretion system	+	+	+	+	+	+	+	+	+	+	+	+	+	+	+	+	+	+	+	+	+	+	+	+	+	+	+	+	+	+	+	+	+	+	+	+	+	+	+	+	+	+	+	+	+	+	+	47
espJ	Prophage-encoded type III secretion system effector	-	-	-	+	+	+	+	+	+	+	-	+	+	+	+	+	+	+	+	-	+	+	+	+	+	-	-	+	+	+	+	+	+	+	+	+	+	+	+	+	+	+	+	+	+	+	+	40
gad	Glutamate decarboxylase	+	+	+	+	+	+	+	+	+	+	+	+	+	+	+	+	+	+	+	+	+	+	+	+	+	+	+	+	+	+	+	+	+	+	+	+	+	+	+	+	+	+	+	+	+	+	+	47
hra	Heat-resistant agglutinin	-	-	-	-	-	-	-	-	-	-	-	-	-	-	-	+	+	-	+	-	+	+	+	+	-	-	-	-	+	+	+	-	-	-	-	-	-	+	+	+	+	+	-	-	-	-	-	15
iss	Increased serum survival	+	+	+	-	-	+	-	+	+	+	+	+	+	+	+	+	+	+	+	+	+	+	+	+	+	+	+	+	+	+	+	+	+	+	+	+	+	+	+	+	+	+	+	+	+	+	+	44
iucC	Aerobactin synthetase	-	-	-	-	-	-	-	-	-	-	-	-	-	-	-	-	-	-	-	-	-	-	-	-	-	-	-	-	-	-	-	-	-	-	-	-	-	-	-	-	-	-	-	-	+	-	-	1
iutA	Ferric aerobactin receptor	-	-	-	-	-	-	-	-	-	-	-	-	-	-	-	-	-	-	-	-	-	-	-	-	-	-	-	-	-	-	-	-	-	-	-	-	-	-	-	-	-	-	-	-	+	-	-	1
neuC	Polysialic acid capsule biosynthesis protein	-	-	-	-	-	-	-	-	-	-	-	-	-	-	-	-	-	-	-	-	-	-	-	-	-	-	-	-	-	-	-	-	-	-	-	-	-	-	-	-	-	-	-	-	+	-	-	1
nleA	Non-LEE encoded effector A	+	+	+	+	+	+	+	+	+	+	+	+	+	+	+	+	+	+	+	+	+	+	+	+	+	-	-	+	+	+	+	+	+	+	+	+	+	+	+	+	+	+	+	+	+	+	+	45
nleB	Non-LEE encoded effector B	+	+	+	-	-	-	-	-	-	-	+	-	-	-	-	-	-	-	-	+	-	-	-	-	+	+	+	-	-	-	-	+	+	-	-	-	-	-	-	-	-	-	-	-	-	-	-	10
nleC	Non-LEE encoded effector C	-	-	-	+	+	+	+	+	+	+	-	+	+	+	+	+	+	+	+	-	+	+	+	+	+	+	+	+	+	+	+	+	+	+	+	+	+	+	+	+	+	+	+	+	+	+	+	42
ompT	Outer membrane protease (protein protease 7)	-	-	-	+	+	-	+	-	-	-	-	-	-	-	-	-	-	-	-	-	-	-	-	-	+	+	+	-	-	-	-	+	+	-	-	-	-	-	-	-	-	-	-	-	-	-	-	8
papA_F20	Major pilin subunit F20	-	-	-	-	-	-	-	-	-	-	-	-	-	-	-	-	-	-	+	-	+	+	+	+	-	-	-	-	+	+	+	-	-	-	-	-	-	+	+	+	-	+	-	-	-	-	-	12
papC	Outer membrane usher P fimbriae	-	-	-	-	-	-	-	-	-	-	-	-	-	-	-	-	-	-	-	-	-	-	-	-	+	-	-	-	-	-	-	+	+	-	-	-	-	-	-	-	-	-	-	-	-	-	-	3
tccP	Tir-cytoskeleton coupling protein	-	-	-	-	+	+	+	+	+	+	-	+	+	-	+	+	+	+	+	-	+	+	+	+	+	-	-	+	+	+	+	+	+	-	+	-	+	+	+	+	+	+	+	-	-	+	+	34
tcpC	Tir domain-containing protein	+	+	+	-	-	-	-	-	-	-	+	-	-	-	-	-	-	-	-	+	-	-	-	-	-	-	-	-	-	-	-	-	-	-	-	-	-	-	-	-	-	-	-	-	-	-	-	5
terC	Tellurium ion resistance protein	+	+	+	+	+	+	+	+	+	+	+	+	+	+	+	+	+	+	+	+	+	+	+	+	+	+	+	+	+	+	+	+	+	+	+	+	+	+	+	+	+	+	+	+	+	+	+	47
traT	Outer membrane protein complement resistance	-	-	-	-	-	-	-	+	+	+	-	-	+	+	+	-	-	+	-	-	-	-	-	-	-	-	-	+	-	-	-	-	-	+	+	+	+	-	-	-	-	-	-	+	+	-	+	15
‡ +: Positive; -: Negative

## Sheet: Table S3
Table S3 Genome profiles of the 47 isolates of migratory birds in this study
Strains	Accession number	Sequence status	size (bp)	Genes	CDSs	RNA	rRNAs	tRNAs	ncRNAs	Pseudo genes	GC%
104_1_TS_A	JAMXMZ000000000	Draft	4612833	4466	4360	106	17	80	9	100	49.65
104_2_TS_A	CP099914	Complete	4657564	4477	4357	120	22	89	9	101	49.68
104_3_TS_A	JAMXNA000000000	Draft	4615812	4461	4361	100	16	75	9	98	49.65
105_1_LWG_A	CP099912-CP099913	Complete	4838649	4796	4668	128	22	94	12	295	49.45
105_2_LWG_A	JAMXNB000000000	Draft	4781236	4788	4682	106	11	83	12	278	49.44
105_3_LWG_A	JAMXNC000000000	Draft	4781236	4807	4701	106	10	85	11	172	49.52
105_4_LWG_A	JAMXND000000000	Draft	4806928	4818	4709	109	10	88	11	281	49.43
110_1_TBG_A	CP099910-CP099911	Complete	4954548	4823	4695	128	22	95	11	180	49.68
110_2_TBG_A	JAMXNE000000000	Draft	4865735	4778	4674	104	14	79	11	179	49.59
112_1_EW_A	CP099907-CP099909	Complete	5054183	4925	4794	131	22	98	11	189	49.64
121_1_EW_A	CP099906	Complete	4690256	4530	4409	121	22	89	10	109	49.64
121_2_EW_A	JAMXNF000000000	Draft	4691643	4583	4475	108	11	86	11	167	49.79
133_1_GWG_A	CP099903-CP099905	Complete	5122791	4998	4865	133	22	100	11	191	49.66
133_2_GWG_A	JAMXNG000000000	Draft	5334983	5228	5112	116	13	91	12	182	49.61
133_3_GWG_A	JAMXNH000000000	Draft	4895366	4834	4717	117	13	93	11	167	49.95
147_1_TBG_A	CP099898-CP099902	Complete	4993500	4942	4812	130	22	97	11	212	49.52
147_2_TBG_A	JAMXNI000000000	Draft	4685814	4610	4526	84	4	69	11	162	49.75
153_1_TBG_A	JAMXNJ000000000	Draft	4942740	4868	4752	116	14	91	11	177	49.64
153_2_TBG_A	CP099895-CP099897	Complete	4919799	4806	4676	130	22	97	11	203	49.50
153_3_TBG_A	JAMXNK000000000	Draft	4604487	4450	4346	104	17	78	9	97	49.64
155_1_TBG_A	JAMXNL000000000	Draft	4867818	4803	4691	112	12	88	12	187	49.46
155_2_TBG_A	CP099892-CP099894	Complete	4921642	4813	4683	130	22	97	11	218	49.50
155_3_TBG_A	JAMXNM000000000	Draft	5093528	5021	4905	116	12	91	13	187	49.43
155_4_TBG_A	JAMXNN000000000	Draft	4857475	4794	4683	111	12	88	11	186	49.47
205_1_TBG_B	JAMXNO000000000	Draft	4810336	4765	4656	109	12	88	9	173	49.63
205_2_TBG_B	CP099890-CP099891	Complete	4799087	4765	4641	124	22	93	9	219	49.87
205_3_TBG_B	JAMXNP000000000	Draft	4690832	4677	4577	100	9	82	9	213	49.78
208_1_GWG_B	JAMXNQ000000000	Draft	4690832	4908	4796	112	11	90	11	174	49.58
208_2_GWG_B	CP099887-CP099889	Complete	4905118	4796	4663	130	22	97	11	203	49.50
208_3_GWG_B	JAMXNR000000000	Draft	4855946	4791	4683	108	10	88	10	185	49.45
208_4_GWG_B	JAMXNS000000000	Draft	4619181	4517	4410	107	11	85	11	175	49.88
222_1_EW_B	CP099886	Complete	4887676	4813	4684	129	22	97	10	194	49.85
222_2_EW_B	JAMXNT000000000	Draft	4778861	4787	4700	87	3	78	6	161	49.65
222_3_EW_B	JAMXNU000000000	Draft	4872298	4779	4673	106	11	84	11	173	49.77
231_1_NP_B	CP099883-CP099885	Complete	5057760	4919	4787	132	22	99	11	176	49.65
233_1_GWG_B	JAMXNV000000000	Draft	4973078	4888	4777	111	14	86	11	176	49.56
233_2_GWG_B	CP099880-CP099882	Complete	5051486	4922	4790	132	22	99	11	191	49.64
247_1_EW_B	JAMXNW000000000	Draft	4829707	4759	4663	96	4	81	11	167	49.47
247_2_EW_B	CP099877-CP099879	Complete	4918594	4811	4681	130	22	97	11	199	49.49
247_3_EW_B	JAMXNX000000000	Draft	4856833	4783	4677	106	10	85	11	185	49.48
251_1_EW_B	JAMXNY000000000	Draft	4850490	4792	4686	106	11	85	10	181	49.60
251_2_EW_B	CP099874-CP099876	Complete	4904544	4791	4661	130	22	97	11	204	49.50
251_3_EW_B	JAMXNZ000000000	Draft	4716883	4600	4489	111	11	89	11	162	49.47
253_1_EW_B	JAMXOA000000000	Draft	4962666	4878	4763	115	14	90	11	178	49.55
253_2_EW_B	CP099871-CP099873	Complete	4884414	4766	4641	125	22	93	10	203	49.64
253_3_EW_B	JAMXOB000000000	Draft	4575346	4436	4336	100	9	79	12	148	49.59
254_1_EW_B	CP099868-CP099870	Complete	5087663	4944	4812	132	22	99	11	189	49.67

## Sheet: Table S4
Table S4 Escherichia albertii Reference strains from NCBI and Enterobase used in this study.
Accession numbers	Strain names	Lineages	eae subtype	CdtB subtype	EAOg	EAHg	Country	Isolation year	Sequence status	Source	References
GCA_000512125.1	KF1	L5	rho	VI	EAOg4	EAHg1	Poland	2013	Complete	Human	Fiedoruk, K., et al. (2014).
GCA_001514555.1	20H38	Others	sigma	II	EAOg16	EAHg4	Japan	2008	Draft	Human	Ooka, T., et al. (2015).
GCA_001514575.1	24	L2	epsilon3	II	EAOg3	EAHg4	Japan	2000	Draft	Human	Ooka, T., et al. (2015).
GCA_001514595.1	4051-6	Others	omicron	VI	EAOg34	EAHg4	Brazil	1989	Draft	Human	Ooka, T., et al. (2012).
GCA_001514625.1	94389	L7	sigma	II	EAOg2	EAHg4	Japan	1994	Draft	Human	Ooka, T., et al. (2015).
GCA_001514645.1	NIAH_Bird_13	L7	xi	II	EAOg1	EAHg4	Japan	2005	Draft	Birds	Ooka, T., et al. (2015).
GCA_001514665.1	NIAH_Bird_16	Others	N1.2	II	EAOg13	EAHg1	Japan	2005	Draft	Birds	Ooka, T., et al. (2015).
GCA_001514685.1	NIAH_Bird_2	L8	sigma	II	EAOg1	EAHg4	Japan	2002	Draft	Birds	Ooka, T., et al. (2015).
GCA_001514705.1	NIAH_Bird_23	Others	epsilon1	II	EAOg24	EAHg1	Japan	2006	Draft	Birds	Ooka, T., et al. (2015).
GCA_001514725.1	NIAH_Bird_24	L8	sigma	II	EAOg4	EAHg4	Japan	2006	Draft	Birds	Ooka, T., et al. (2015).
GCA_001514745.1	NIAH_Bird_25	L1	UT	II	EAOg29	EAHg2	Japan	2006	Draft	Birds	Ooka, T., et al. (2015).
GCA_001514765.1	NIAH_Bird_26	L1	beta3	II	EAOg8	EAHg4	Japan	2006	Draft	Birds	Ooka, T., et al. (2015).
GCA_001514785.1	NIAH_Bird_5	L1	beta3	II	EAOg8	EAHg4	Japan	2004	Draft	Birds	Ooka, T., et al. (2015).
GCA_001514805.1	NIAH_Bird_8	L9	epsilon4	VI	EAOg21	EAHg3	Japan	2004	Draft	Birds	Ooka, T., et al. (2015).
GCA_001514825.1	CB10113	Others	ypsilon	-	EAOg7	EAHg3	Brazil	2004	Draft	Cats	Ooka, T., et al. (2015).
GCA_001514845.1	CB9791	L1	alpha8	II	EAOg35	EAHg1	Germany	2003	Draft	Human	Ooka, T., et al. (2015).
GCA_001514865.1	E2675	Others	N1.2	I II	EAOg26	EAHg3	Japan	2007	Draft	Birds	Ooka, T., et al. (2015).
GCA_001514885.1	EC03-127	L2	epsilon3	II	EAOg3	EAHg4	Japan	2003	Draft	Human	Ooka, T., et al. (2015).
GCA_001514905.1	EC03-195	Others	N5	VI	EAOg7	EAHg3	Japan	2003	Draft	Human	Ooka, T., et al. (2015).
GCA_001514925.1	EC05-160	L7	sigma	II	EAOg2	EAHg4	Japan	2005	Draft	Human	Ooka, T., et al. (2015).
GCA_001514945.1	EC05-44	Others	N4	VI	EAOg21	EAHg1	Japan	2005	Draft	Human	Ooka, T., et al. (2015).
GCA_001514965.1	EC05-81	L4	N3	VI	EAOg5	EAHg1	Japan	2005	Draft	Human	Ooka, T., et al. (2015).
GCA_001514985.1	HIPH08472	Others	N2	I II	EAOg18	EAHg4	Japan	2008	Draft	Human	Ooka, T., et al. (2015).
GCA_001515005.1	K7394	Others	sigma	II	EAOg27	EAHg4	Japan	2008	Draft	Human	Ooka, T., et al. (2015).
GCA_001515025.1	K7744	L4	iota2	VI	EAOg5	EAHg1	Japan	2009	Draft	Human	Ooka, T., et al. (2015).
GCA_001515045.1	K7756	L1	UT	II	EAOg36	EAHg2	Japan	2009	Draft	Human	Ooka, T., et al. (2015).
GCA_001515065.1	KU20110014	L7	sigma	II	EAOg2	EAHg4	Japan	2011	Draft	Human	Ooka, T., et al. (2015).
GCA_001549955.1	EC06-170	L7	xi	II	EAOg31	EAHg4	Japan	2006	Complete	Human	Ooka, T., et al. (2015).
GCA_002109845.1	B156	Others	epsilon1	I II	EAOg37	EAHg3	Australia	2001	Draft	Birds	Oaks, J. L., et al. (2010).
GCA_002285455.1	NIAH_Bird_3	L1	N1.1	II	EAOg20	EAHg3	Japan	2004	Complete	Birds	Ooka, T., et al. (2015).
GCA_002563295.1	403_13	Others	rho	I VI	EAOg38	EAHg2	Brazil	2013	Draft	Human	Ori, E. L., et al. (2019).
GCA_002741375.1	2014C-4356	Others	sigma	II	EAOg28	EAHg4	USA	2014	Complete	Human	Schroeder, M. R., et al. (2018).
GCA_002872455.1	ChinaSP140150	L8	sigma	II	EAOg1	EAHg4	China	2014	Complete	Poultry	Li, Q., et al. (2018).
GCA_002895205.1	1551-2	Others	omicron	VI	EAOg7	EAHg3	Brazil	1989	Complete	Human	Romão, F. T., et al. (2018).
GCA_002937375.1	MBT-EA1	L1	beta3	II	UT	EAHg2	Germany	2017	Draft	Food	Fiedler, G., et al. (2018).
GCA_002965165.1	MOD1-EC6145	Others	epsilon3	II	UT	EAHg4	USA	2012	Draft	Birds	NCBI
GCA_002965325.1	MOD1-EC5952	Others	sigma	II	EAOg16	EAHg4	USA	2008	Draft	Birds	NCBI
GCA_002965385.1	MOD1-EC5802	Others	omicron	VI	EAOg25	EAHg3	USA	1983	Draft	Swine	NCBI
GCA_002965545.1	MOD1-EC5045	L8	sigma	II	EAOg4	EAHg4	USA	2003	Draft	Birds	NCBI
GCA_002965635.1	MOD1-EC1733	L7	sigma	II	EAOg2	EAHg4	Guinea	1997	Draft	Human	Walk, S. T., et al. (2009).
GCA_002965665.1	MOD1-EC1724	L1	alpha8	II	EAOg10	EAHg1	USA	2005	Draft	Human	NCBI
GCA_002965685.1	MOD1-EC1732	L7	sigma	II	EAOg2	EAHg4	Guinea	1997	Draft	Human	Walk, S. T., et al. (2009).
GCA_003027535.1	20507-2	Others	-	II	UT	EAHg3	USA	2007	Draft	Birds	NCBI
GCA_003312485.2	05-3106	L4	nu	VI	EAOg10	EAHg4	USA	-	Complete	Human	Lindsey, R. L., et al. (2019).
GCA_003312525.2	2012EL-1823B	L1	N1.1	I II	EAOg15	EAHg1	USA	2012	Complete	Human	Lindsey, R. L., et al. (2019).
GCA_003312545.2	2013C-4143	Others	tau	VI	EAOg10	EAHg3	USA	2013	Complete	Human	Lindsey, R. L., et al. (2019).
GCA_003316815.2	07-3866	Others	sigma	II	EAOg23	EAHg4	USA	-	Complete	Human	Lindsey, R. L., et al. (2019).
GCA_003569025.1	Hiroshima3582	Others	sigma	II	EAOg27	EAHg4	Japan	2015	Draft	Human	Masuda, K., et al. (2020).
GCA_004322685.1	Mex-12/320a	Others	xi	VI	EAOg1	EAHg3	Mexico	2012	Draft	Human	Maldonado-Puga, S., et al. (2019).
GCA_005403485.1	ZAH-1-3	Others	N1.2	II	EAOg13	EAHg1	Japan	2013	Draft	Birds	Ooka, T., et al. (2019).
GCA_005403605.1	ZAI-5-1	Others	omicron	VI	UT	EAHg4	Japan	2013	Draft	Birds	Ooka, T., et al. (2019).
GCA_005403705.1	ZAI-52-1	Others	xi	II	EAOg30	EAHg4	Japan	2013	Draft	Birds	Ooka, T., et al. (2019).
GCA_005403805.1	U350-1	L1	alpha8	II IV	EAOg35	EAHg1	Japan	2013	Draft	Birds	Ooka, T., et al. (2019).
GCA_005403925.1	AZK-6-2	Others	xi	II	EAOg30	EAHg4	Japan	2014	Draft	Birds	Ooka, T., et al. (2019).
GCA_005404085.1	AZN-8-1	L4	iota2	VI	EAOg5	EAHg1	Japan	2014	Draft	Birds	Ooka, T., et al. (2019).
GCA_008326565.1	MKR5	Others	N1.2	II	EAOg9	EAHg4	Japan	2012	Draft	Human	NCBI
GCA_008326585.1	G-3-3al	L1	UT	I II	EAOg11	EAHg2	Japan	2010	Draft	Birds	Ooka, T., et al. (2019).
GCA_008326605.1	ZZG 12-3	Others	N2	II	EAOg14	EAHg2	Japan	2015	Draft	Birds	Ooka, T., et al. (2019).
GCA_008326625.1	P6-1 al	Others	N1.2	II	EAOg17	EAHg3	Japan	2011	Draft	Birds	Ooka, T., et al. (2019).
GCA_008326645.1	U-30-1	Others	UT	VI	EAOg19	EAHg4	Japan	2012	Draft	Birds	Ooka, T., et al. (2019).
GCA_008326665.1	HIPH12338	Others	xi	II	EAOg22	EAHg1	Japan	2012	Draft	Birds	Ooka, T., et al. (2019).
GCA_008326685.1	ZAC44-3	Others	xi	II	EAOg30	EAHg4	Japan	2012	Draft	Birds	Ooka, T., et al. (2019).
GCA_008326705.1	V3-1al	Others	beta3	II	EAOg32	EAHg4	Japan	2010	Draft	Birds	Ooka, T., et al. (2019).
GCA_008326725.1	U-112-1	L1	alpha8	I II	EAOg33	EAHg3	Japan	2012	Draft	Birds	Ooka, T., et al. (2019).
GCA_008326745.1	Q16-2al	L1	alpha8	II	EAOg38	EAHg1	Japan	2011	Draft	Birds	Ooka, T., et al. (2019).
GCA_008326765.1	A32-5al	L1	UT	II	EAOg39	EAHg1	Japan	2010	Draft	Birds	Ooka, T., et al. (2019).
GCA_008579805.1	YS-F1-1a	L4	nu	VI	EAOg5	EAHg1	Japan	2018	Draft	Swine	Sato, K., et al. (2020).
GCA_008579925.1	YS-F1-2	Others	omicron	VI	EAOg25	EAHg3	Japan	2018	Draft	Swine	Sato, K., et al. (2020).
GCA_008580005.1	YS-F5-1a	L4	nu	VI	EAOg5	EAHg1	Japan	2018	Draft	Swine	Sato, K., et al. (2020).
GCA_008580145.1	YS-F12-1	L1	N1.1	II	EAOg40	EAHg2	Japan	2018	Draft	Swine	Sato, K., et al. (2020).
GCA_008580245.1	YS-F13-1a	Others	omicron	I VI	EAOg25	EAHg3	Japan	2018	Draft	Swine	Sato, K., et al. (2020).
GCA_008580305.1	YS-F14-1c	L4	nu	VI	EAOg5	EAHg1	Japan	2018	Draft	Swine	Sato, K., et al. (2020).
GCA_009684735.2	F08/101-31	Others	N2	I II	EAOg18	EAHg4	Japan	2008	Draft	Human	Murakami, K., et al. (2014).
GCA_009867295.1	DM104	Others	nu	-	UT	EAHg4	Bangladesh	2006	Draft	Environment	Rahman, M. Z., et al. (2013).
GCA_009932235.1	FCI-EC447	L8	sigma	II	EAOg1	EAHg4	Japan	2003	Draft	Human	Asoshima, N., et al. (2014)
GCA_009932275.1	FCI-EC468	L1	beta3	II	EAOg25	EAHg1	Japan	2005	Draft	Human	Masuda, K., et al. (2020).
GCA_009932295.1	13S38	L1	N1.1	I II	EAOg12	EAHg1	Japan	2013	Draft	Human	Masuda, K., et al. (2020).
GCA_009932615.1	HIPH12313	L1	UT	I II	EAOg28	EAHg2	Japan	2012	Draft	Birds	Ikeda, T., et al. (2020).
GCA_009932635.1	HIPH14005	Others	-	II	UT	EAHg3	Japan	-	Draft	Birds	Ikeda, T., et al. (2020).
GCA_009932675.1	HIPH16576	L1	UT	I II	EAOg28	EAHg2	Japan	-	Draft	Birds	Ikeda, T., et al. (2020).
GCA_012532395.1	E. albertii 10457	Others	omicron	VI	EAOg7	UT	Bangladesh	1990	Draft	Human	Souvorov, A., et al. (2018).
GCA_012532475.1	E. albertii 9194	Others	omicron	VI	EAOg7	UT	Bangladesh	1990	Draft	Human	Souvorov, A., et al. (2018).
GCA_012532695.1	E. albertii 19982	Others	omicron	VI	EAOg7	UT	Bangladesh	1990	Draft	Human	Souvorov, A., et al. (2018).
GCA_016904715.2	Sample 169	Others	rho	VI	EAOg7	EAHg3	China	2018	Complete	Bat	Luo, L., et al. (2021).
GCA_016904735.2	Sample 170	Others	rho	VI	EAOg7	EAHg3	China	2018	Complete	Bat	Luo, L., et al. (2021).
GCA_016904755.2	Sample 167	L7	sigma	II	EAOg2	EAHg4	China	2018	Complete	Human	Luo, L., et al. (2021).
GCA_016904775.2	Sample 168	Others	beta3	II	EAOg18	EAHg2	China	2017	Complete	Poultry	Luo, L., et al. (2021).
GCA_016904795.2	Sample 166	L5	rho	VI	EAOg4	EAHg1	China	2019	Complete	Poultry	Luo, L., et al. (2021).
GCA_016904815.2	Sample 165	L5	rho	VI	EAOg4	UT	China	2018	Complete	Poultry	Luo, L., et al. (2021).
GCA_016998775.1	M876	Others	xi	I II	UT	EAHg3	Netherlands	2011	Draft	Human	Souvorov, A., et al. (2018).
GCA_016998935.1	D081-33	Others	omicron	I VI	EAOg7	UT	Netherlands	2016	Draft	Birds	Souvorov, A., et al. (2018).
GCA_016998975.1	D076-65	Others	omicron	I VI	EAOg7	UT	Netherlands	2016	Draft	Birds	Souvorov, A., et al. (2018).
GCA_016999345.1	1701358	Others	N2	I II	EAOg18	EAHg4	Netherlands	2017	Draft	Human	Souvorov, A., et al. (2018).
GCA_017357745.1	RM9973	Others	ypsilon	I II	EAOg9	EAHg4	USA	2009	Complete	Birds	NCBI
GCA_017566885.1	FSIS12036447	L2	epsilon3	II	EAOg3	EAHg4	USA	2020	Draft	Poultry	NCBI
GCA_018977545.1	2021-4934-2	L1	UT	I II	EAOg7	EAHg1	USA	2020	Draft	Birds	NCBI
GCA_020443845.1	83	Others	UT	VI	EAOg19	EAHg4	China	2017	Draft	Minl	Yu, Y., et al. (2021).
GCA_020443865.1	43	Others	UT	VI	EAOg19	EAHg4	China	2017	Draft	Minl	Yu, Y., et al. (2022).
GCA_020443915.1	82	Others	UT	VI	EAOg19	EAHg4	China	2017	Draft	Minl	Yu, Y., et al. (2023).
GCA_021397455.1	MVC370	L1	N1.1	II	EAOg24	EAHg1	Australia	2013	Draft	Dog	Elankumaran, P., et al. (2022).
GCA_021397465.1	MVC328	L1	N1.1	II	EAOg24	EAHg1	Australia	2013	Draft	Dog	Elankumaran, P., et al. (2022).
GCA_021397485.1	MVC785	L9	epsilon4	VI	EAOg21	EAHg3	Australia	2017	Draft	Dog	Elankumaran, P., et al. (2022).
GCA_021397505.1	MVC421	L4	nu	VI	EAOg10	EAHg4	Australia	2014	Draft	Dog	Elankumaran, P., et al. (2022).
GCA_021447645.1	Ea1	L9	sigma	II	EAOg34	EAHg3	France	2016	Draft	Birds	Souvorov, A., et al. (2018).
GCA_003864075.1	2010C-3449	L6	sigma	II	EAOg4	EAHg4	USA	2010	Complete	Human	Lindsey, R. L., et al. (2019).
GCA_003864095.1	NCTC 9362	L3	iota2	VI	EAOg9	EAHg3	USA	1954	Complete	Human	Lindsey, R. L., et al. (2019).
SRR11658232	ECO20181343	L2	epsilon3	II	EAOg3	EAHg4	South Korea	2018	Draft	Human	Enterobase
SRR13494965	sample 10	L2	epsilon3	II	EAOg3	EAHg4	China	2014	Draft	Poultry	Luo, L., et al. (2021).
SRR13494923	sample 127	L2	epsilon3	II	EAOg3	EAHg4	China	2018	Draft	Poultry	Luo, L., et al. (2021).
SRR4787421	171147	L3	iota2	VI	EAOg9	EAHg3	UK	2015	Draft	Human	Enterobase
GCA_012292265.1	730730	L3	iota2	VI	EAOg9	EAHg3	UK	2019	Draft	Human	NCBI
GCA_012338195.1	730926	L3	iota2	VI	EAOg9	EAHg3	UK	2019	Draft	Human	NCBI
GCA_012622265.1	826231	L3	iota2	VI	EAOg9	EAHg3	UK	2019	Draft	Human	NCBI
SRR13494854	sample 42	L4	nu	VI	EAOg5	EAHg1	China	2015	Draft	Human	Luo, L., et al. (2021).
SRR13494855	sample 41	L4	iota2	VI	EAOg5	EAHg1	China	2015	Draft	Human	Luo, L., et al. (2021).
SRR13494872	sample 26	L4	nu	VI	EAOg5	EAHg1	China	2014	Draft	raw meat (swine)	Luo, L., et al. (2021).
SRR5409898	CFSAN050974	L4	nu	VI	EAOg5	EAHg1	USA	2015	Draft	Swine	Enterobase
SRR13494859	sample 38	L4	iota2	VI	EAOg5	EAHg1	China	2015	Draft	Poultry	Luo, L., et al. (2021).
SRR13494941	sample 12	L4	iota2	VI	EAOg5	EAHg1	China	2014	Draft	Poultry	Luo, L., et al. (2021).
SRR13494928	sample 122	L5	rho	VI	EAOg4	EAHg1	China	2017	Draft	Poultry	Luo, L., et al. (2021).
SRR13494933	sample 118	L5	rho	VI	EAOg4	EAHg1	China	2017	Draft	Poultry	Luo, L., et al. (2021).
GCA_012579975.1	253881	L5	rho	VI	EAOg4	EAHg1	UK	2016	Draft	Human	NCBI
GCA_012622165.1	828215	L5	rho	VI	EAOg4	EAHg1	UK	2019	Draft	Human	NCBI
GCA_012679445.1	186581	L5	rho	VI	EAOg4	EAHg1	UK	2015	Draft	Human	NCBI
GCA_012287085.1	762368	L6	sigma	II	EAOg4	EAHg4	UK	2018	Draft	Human	NCBI
GCA_012288225.1	762329	L6	sigma	II	EAOg4	EAHg4	UK	2019	Draft	Human	NCBI
GCA_012303345.1	779119	L6	sigma	II	EAOg4	EAHg4	UK	2019	Draft	Human	NCBI
GCA_012330025.1	727738	L6	sigma	II	EAOg4	EAHg4	UK	2019	Draft	Human	NCBI
GCA_012340675.1	714709	L6	sigma	II	EAOg4	EAHg4	UK	2019	Draft	Human	NCBI
SRR6373716	07-4367	L6	sigma	II	EAOg4	EAHg4	USA	-	Draft	Human	Enterobase
SRR6373707	2012C-3033	L6	sigma	II	EAOg4	EAHg4	USA	-	Draft	Human	Enterobase
SRR12769842	819793	L9	epsilon4	VI	EAOg21	EAHg3	UK	2019	Draft	Human	Enterobase
SRR13494807	sample 85	L8	sigma	II	EAOg1	EAHg4	China	2017	Draft	Poultry	Luo, L., et al. (2021).
SRR13494816	sample 77	L8	sigma	II	EAOg1	EAHg4	China	2017	Draft	Poultry	Luo, L., et al. (2021).
SRR13494835	sample 60	L8	sigma	II	EAOg1	EAHg4	China	2017	Draft	Poultry	Luo, L., et al. (2021).
SRR13494884	sample 162	L8	sigma	II	EAOg1	EAHg4	China	2019	Draft	Poultry	Luo, L., et al. (2021).
SRR13494896	sample 151	L8	sigma	II	EAOg1	EAHg4	China	2019	Draft	Poultry	Luo, L., et al. (2021).
SRR13494951	sample 101	L8	sigma	II	EAOg1	EAHg4	China	2017	Draft	Poultry	Luo, L., et al. (2021).
GCA_019941615.1	1337763	L8	sigma	II	EAOg1	EAHg4	UK	2021	Draft	Human	Enterobase
GCA_012565605.1	267803	L8	sigma	II	EAOg1	EAHg4	UK	2016	Draft	Human	Enterobase
GCA_012117435.1	660450	L8	sigma	I II	EAOg4	EAHg4	UK	2018	Draft	Human	Enterobase
SRR13494863	sample 34	L8	sigma	II	EAOg4	EAHg4	China	2014	Draft	Birds	Luo, L., et al. (2021).
SRR13494883	sample 163	L8	sigma	II	EAOg4	EAHg4	China	2019	Draft	Poultry	Luo, L., et al. (2021).
SRR13494930	sample 13	L8	sigma	I II	EAOg4	EAHg4	China	2014	Draft	Poultry	Luo, L., et al. (2021).
SRR13494857	sample 40	L8	sigma	II	EAOg6	EAHg4	China	2015	Draft	Human	Luo, L., et al. (2021).
SRR13494897	sample 13	L8	sigma	II	EAOg6	EAHg4	China	2014	Draft	Poultry	Luo, L., et al. (2021).
SRR1999986	04-3343	Others	epsilon3	II	EAOg43	EAHg1	USA	before 2015	Draft	-	Enterobase
SRR13494819	Sample 74	L8	sigma	II	EAOg1	EAHg4	China	2017	Draft	Poultry	Luo, L., et al. (2021).
SRR13494834	Sample 7	L8	sigma	II	EAOg1	EAHg4	China	2014	Draft	Poultry	Luo, L., et al. (2021).
SRR13494858	Sample 39	L8	sigma	II	EAOg1	EAHg4	China	2015	Draft	Poultry	Luo, L., et al. (2021).
SRR13494918	Sample 131	L8	sigma	II	EAOg1	EAHg4	China	2018	Draft	Poultry	Luo, L., et al. (2021).
SRR13494945	Sample 107	L8	sigma	II	EAOg1	EAHg4	China	2017	Draft	Poultry	Luo, L., et al. (2021).
SRR13494887	Sample 160	L8	sigma	II	EAOg6	EAHg4	China	2019	Draft	Poultry	Luo, L., et al. (2021).
SRR13494885	Sample 161	L8	sigma	II	EAOg6	EAHg4	China	2019	Draft	Poultry	Luo, L., et al. (2021).
SRR13494882	Sample 164	L8	sigma	II	EAOg6	EAHg4	China	2019	Draft	Poultry	Luo, L., et al. (2021).
GCA_014408585.1	323046	L2	epsilon3	II	EAOg3	EAHg4	UK	2016	Draft	Human	NCBI
SRR13494880	Sample 19	L2	epsilon3	II	EAOg3	EAHg4	China	2014	Draft	Poultry	Luo, L., et al. (2021).
SRR12769693	810124	L7	sigma	II	EAOg2	EAHg4	UK	2019	Draft	Human	Enterobase
SRR13494860	sample 37	L7	sigma	II	EAOg2	EAHg4	China	2015	Draft	Poultry	Luo, L., et al. (2021).
SRR13494886	sample 17	L7	sigma	II	EAOg2	EAHg4	China	2014	Draft	Poultry	Luo, L., et al. (2021).
SRR13494890	sample 157	L7	sigma	II	EAOg2	EAHg4	China	2019	Draft	Poultry	Luo, L., et al. (2021).
SRR13494926	sample 124	L7	sigma	II	EAOg2	EAHg4	China	2017	Draft	Poultry	Luo, L., et al. (2021).
SRR13494952	sample 11	L7	sigma	II	EAOg2	EAHg4	China	2014	Draft	Poultry	Luo, L., et al. (2021).
GCA_002285475.1(Reference)	CB9786	L1	alpha8	II	EAOg16	EAHg1	Germany	2003	Complete	Human	Ooka, T., et al. (2015).
References are:
1. Asoshima, N., et al. (2014). "Identification of Escherichia albertii as a causative agent of a food-borne outbreak occurred in 2003." Japanese Journal of Infectious Diseases 67(2): 139-140.
2. Elankumaran, P., et al. (2022). "Close genetic linkage between human and companion animal extraintestinal pathogenic Escherichia coli ST127." Current Research in Microbial Sciences 3: 100106.
3. Fiedler, G., et al. (2018). "Draft Genome Sequence of the Intimin-Positive Enteropathogenic Escherichia albertii Strain MBT-EA1, Isolated from Lettuce." Genome announcements 6(15): e00255-00218.
4. Fiedoruk, K., et al. (2014). "First complete genome sequence of Escherichia albertii strain KF1, a new potential human enteric pathogen." Genome announcements 2(1): e00004-00014.
5. Ikeda, T., et al. (2020). "Hypoosmotic stress induces flagellar biosynthesis and swimming motility in Escherichia albertii." Communications Biology 3(1).
6. Li, Q., et al. (2018). "Multidrug-resistant Escherichia albertii: co-occurrence of β-lactamase and mcr-1 encoding cenes." Frontiers in Microbiology 9: 258.
7. Lindsey, R. L., et al. (2019). "PacBio Genome Sequences of Eight Escherichia albertii Strains Isolated from Humans in the United States." Microbiology Resource Announcements 8(9): e01663-01618.
8. Luo, L., et al. (2021). "Comparative genomics of Chinese and international isolates of Escherichia albertii: population structure and evolution of virulence and antimicrobial resistance." Microbial Genomics 7(12).
9. Maldonado-Puga, S., et al. (2019). "Draft Genome Sequence of Escherichia albertii Strain Mex-12/320a, Isolated from an Infant with Diarrhea and Harboring Virulence Genes Associated with Diarrheagenic Strains of Enteropathogenic Escherichia coli." Microbiology Resource Announcements 8(27): e00208-00219.
10. Masuda, K., et al. (2020). "Epidemiological Aspects of Escherichia albertii Outbreaks in Japan and Genetic Characteristics of the Causative Pathogen." Foodborne Pathogens and Disease 17(2): 144-150.
11. Murakami, K., et al. (2014). "Shiga toxin 2f-producing Escherichia albertii from a symptomatic human." Japanese Journal of Infectious Diseases 67(3): 204-208.
12. Oaks, J. L., et al. (2010). "Escherichia albertii in wild and domestic birds." Emerging Infectious Diseases 16(4): 638-646.
13. Ooka, T., et al. (2015). "Defining the genome features of Escherichia albertii, an emerging enteropathogen closely related to Escherichia coli." Genome Biology and Evolution: evv211.
14. Ooka, T., et al. (2012). "Clinical significance of Escherichia albertii." Emerging Infectious Diseases 18(3): 488-492.
15. Ooka, T., et al. (2019). "O-antigen biosynthesis gene clusters of Escherichia albertii: their diversity and similarity to Escherichia coli gene clusters and the development of an O-genotyping method." Microbial Genomics 5(11).
16. Ori, E. L., et al. (2019). "Diarrhoeagenic Escherichia coli and Escherichia albertii in Brazil: pathotypes and serotypes over a 6-year period of surveillance." Epidemiology and Infection 147: 1-9.
17. Rahman, M. Z., et al. (2013). "Serological Cross-Reaction Between O-Antigens of Shigella dysenteriae Type 4 and an Environmental Escherichia albertii Isolate." Current Microbiology 67(5): 590-595.
18. Romão, F. T., et al. (2018). "Complete Genome Sequence of Escherichia albertii Strain 1551-2, a Potential Extracellular and Intracellular Pathogen." Genome announcements 6(9): e00075-00018.
19. Sato, K., et al. (2020). "Survey of Escherichia albertii in Swine Feces Sampled at a Slaughterhouse in Yamagata Prefecture, Japan." Journal of the Japan Veterinary Medical Association 73(5): 265-273.
20. Schroeder, M. R., et al. (2018). "High-Quality Complete and Draft Genome Sequences for Three Escherichia spp. and Three Shigella spp. Generated with Pacific Biosciences and Illumina Sequencing and Optical Mapping." Genome announcements 6(1): e01384-01317.
21. Souvorov, A., et al. (2018). "SKESA: strategic k-mer extension for scrupulous assemblies." Genome Biology 19(1).
22. Walk, S. T., et al. (2009). "Cryptic lineages of the genus Escherichia." Applied and Environmental Microbiology 75(20): 6534-6544.
23. Yu, Y., et al. (2021). "Molecular Epidemiology of Extraintestinal Pathogenic Escherichia coli Causing Hemorrhagic Pneumonia in Mink in Northern China." Frontiers in Cellular and Infection Microbiology 11.

## Sheet: Table S5
Table S5 Pairwise cgSNPs values between migratory birds isolates and phylogenetic related strains in L5, L7, L9, and other lineages.
	Phylogeneticly related strains	SRR13494928	SRR13494933	GCA_016904815.2	GCA_016904795.2	GCA_012579975.1	GCA_012622165.1	GCA_012679445.1	GCA_000512125.1	SRR13494886	SRR12769693	SRR13494952	SRR13494860	GCA_002965685.1	SRR13494926	GCA_002965635.1	SRR13494890	GCA_001514625.1	GCA_001515065.1	GCA_001514925.1	GCA_016904755.2	GCA_001514645.1	GCA_001549955.1	SRR1999986	SRR12769842	GCA_021397485.1	GCA_001514805.1	GCA_021447645.1
	Country	China (Hainan)	China (Hainan)	China (Shanxi)	China (Sichuan)	UK	UK	UK	Poland	China (Sichuan)	UK	China (Sichuan)	China (Sichuan)	Guinea	China (Hainan)	Guinea	China (Sichuan)	Japan	Japan	Japan	China (Sichuan)	Japan	Japan	USA	UK	Australia	Japan	France
	Year	2017	2017	2018	2019	2016	2019	2015	2013	2014	2019	2014	2015	1997	2017	1997	2019	1994	2011	2005	2018	2005	2006	before 2015	2019	2017	2004	2016
	Source	Poultry	Poultry	Poultry	Poultry	Human	Human	Human	Human	Poultry	Human	Poultry	Poultry	Human	Poultry	Human	Poultry	Human	Human	Human	Human	Bird	Human	Unknown	Human	Dog	Bird	Bird
Migratory birds isolates	Lineages	L5	L5	L5	L5	L5	L5	L5	L5	L7	L7	L7	L7	L7	L7	L7	L7	L7	L7	L7	L7	L7	L7	Others	L9	L9	L9	L9
105_1_LWG_A	L5	759	755	1055	1081	1084	1085	1089	1100	16665	16675	16667	16668	16690	16689	16712	16737	16647	16670	16653	16530	16540	16643	16753	16855	16852	16972	16941
105_3_LWG_A	L7	16676	16672	16701	16722	16720	16718	16721	16736	97	105	316	317	332	337	351	384	388	416	862	2401	3399	4742	7575	15088	15086	15212	15449
121_2_EW_A	L7	16659	16655	16684	16705	16703	16701	16704	16719	109	117	302	305	320	325	339	372	374	404	848	2389	3386	4730	7563	15076	15074	15200	15434
147_1_TBG_A	L7	16711	16707	16736	16757	16757	16755	16758	16773	326	334	545	546	561	566	580	613	617	645	1091	2628	3431	4770	7620	15108	15106	15232	15489
153_2_TBG_A	L7	16695	16691	16720	16741	16739	16737	16740	16755	158	166	337	338	353	358	372	405	409	437	883	2422	3420	4761	7596	15107	15105	15231	15468
155_1_TBG_A	L7	16696	16692	16721	16742	16740	16738	16741	16756	159	167	336	339	354	359	373	406	408	438	882	2423	3421	4762	7597	15108	15106	15232	15469
208_2_GWG_B	L7	16694	16690	16719	16740	16738	16736	16739	16754	157	165	336	337	352	357	371	404	408	436	882	2421	3419	4760	7595	15106	15104	15230	15467
247_1_EW_B	L7	16694	16690	16719	16740	16738	16736	16739	16754	157	165	336	337	352	357	371	404	408	436	882	2421	3419	4760	7595	15106	15104	15230	15467
251_1_EW_B	L7	16703	16699	16728	16749	16749	16747	16750	16765	318	326	537	538	553	558	572	605	609	637	1083	2620	3423	4762	7612	15100	15098	15224	15481
251_2_EW_B	L7	16694	16690	16719	16740	16738	16736	16739	16754	157	165	336	337	352	357	371	404	408	436	882	2421	3419	4760	7595	15106	15104	15230	15467
251_3_EW_B	L7	16666	16662	16689	16712	16710	16708	16711	16726	114	122	307	310	325	330	344	377	379	409	853	2394	3391	4735	7564	15081	15079	15205	15439
253_3_EW_B	L7	16666	16662	16689	16712	16710	16708	16711	16726	114	122	307	310	325	330	344	377	379	409	853	2394	3391	4735	7564	15081	15079	15205	15439
253_2_EW_B	Others	16724	16719	16733	16759	16761	16759	16762	16779	7571	7578	7578	7579	7588	7599	7612	7642	7547	7576	7820	8653	7642	8288	107	14993	15001	15123	15120
110_1_TBG_A	L9	16765	16760	16768	16802	16802	16800	16805	16820	14999	15007	15005	15006	15022	15021	15043	15073	14978	15007	14950	14797	14716	14747	14900	461	469	794	7768
112_1_EW_A	L9	16765	16760	16768	16802	16802	16800	16805	16818	14999	15007	15005	15006	15022	15021	15043	15073	14978	15007	14950	14797	14716	14747	14900	461	469	794	7768
133_1_GWG_A	L9	16787	16782	16790	16824	16824	16822	16827	16842	15021	15029	15027	15028	15044	15043	15065	15095	15000	15029	14972	14819	14738	14768	14921	481	489	814	7788
153_1_TBG_A	L9	16764	16759	16767	16801	16801	16799	16804	16819	14998	15006	15004	15005	15021	15020	15042	15072	14977	15006	14949	14796	14715	14746	14899	460	468	793	7767
208_1_GWG_B	L9	16766	16761	16769	16803	16803	16801	16806	16821	15000	15008	15006	15007	15023	15022	15044	15074	14979	15008	14951	14798	14717	14747	14900	460	468	793	7767
222_3_EW_B	L9	16766	16761	16769	16803	16803	16801	16806	16821	15000	15008	15006	15007	15023	15022	15044	15074	14979	15008	14951	14798	14717	14747	14900	460	468	793	7767
231_1_NP_B	L9	16761	16757	16774	16798	16798	16796	16801	16816	14995	15003	15001	15002	15018	15017	15039	15069	14974	15003	14956	14793	14712	14742	14905	465	463	788	7762
233_2_GWG_B	L9	16766	16761	16769	16803	16803	16801	16806	16821	15000	15008	15006	15007	15023	15022	15044	15074	14979	15008	14951	14798	14717	14748	14901	462	470	795	7769
253_1_EW_B	L9	16761	16757	16774	16798	16798	16796	16801	16816	14995	15003	15001	15002	15018	15017	15039	15069	14974	15003	14956	14793	14712	14742	14905	466	464	789	7763
254_1_EW_B	L9	16766	16761	16769	16803	16803	16801	16806	16821	15000	15008	15006	15007	15023	15022	15044	15074	14979	15008	14951	14798	14717	14747	14900	460	468	793	7767
104_1_TS_A	Others	16804	16800	16817	16841	16846	16846	16851	16864	15402	15410	15410	15411	15426	15430	15446	15477	15381	15410	15321	15334	15272	15418	15539	15665	15661	15785	15642
121_1_EW_A	Others	16804	16799	16813	16841	16846	16846	16851	16864	15402	15410	15410	15411	15426	15430	15446	15477	15381	15410	15317	15334	15272	15418	15533	15661	15661	15783	15642
153_3_TBG_A	Others	16804	16800	16817	16841	16846	16846	16851	16864	15402	15410	15410	15411	15426	15430	15446	15477	15381	15410	15321	15334	15272	15418	15539	15665	15661	15785	15642
205_1_TBG_B	Others	18592	18588	18612	18633	18634	18634	18639	18652	17413	17420	17418	17419	17435	17434	17457	17486	17392	17420	17360	17232	17228	17500	17583	17743	17741	17863	17651
205_2_TBG_B	Others	17246	17241	17256	17275	17279	17279	17284	17297	15900	15906	15903	15904	15919	15924	15941	15973	15878	15902	15864	15813	16018	15664	16008	16524	16521	16644	16637
222_1_EW_B	Others	18595	18591	18615	18636	18637	18637	18642	18655	17416	17423	17421	17422	17438	17437	17460	17489	17395	17423	17363	17235	17229	17503	17586	17744	17742	17864	17654
